# Supplementary material for: Extraction, Structural Characterisation, and Immunomodulatory Properties of Edible Amanita hemibapha subspecies javanica (Corner and Bas) Mucilage Polysaccharide as a Potential of Functional Food
Source: J Fungi (Basel). 2021 Aug 24;7(9):683. doi: 10.3390/jof7090683 (PMC8468940; doi:10.3390/jof7090683)
Supplement: Supplementary file 1 [file jof-07-00683-s001.zip]

Archive with 1 entries (1 files):
- jof-1349367-supplementary.pdf
